# Supplementary material for: Predicting the synergy of multiple stress effects
Source: Sci Rep. 2016 Sep 9;6:32965. doi: 10.1038/srep32965 (PMC5017025; doi:10.1038/srep32965)
Supplement: Supplementary Information 1 [file srep32965-s2.xlsx]

## Sheet: Calculation of SAM
	Calculation of SAM
	1. SAM - Concept of the Stress Addition Model
	1.1. The capacity of a population to tolerate a general stress as a bell-shaped beta-distribution (see publication, equation 2)
	Parameter	(Optimal setting over all 23 studies of the publication).
	Alpha	3.2
	Beta	3.2
	Stress Capacity	Population Density
	0	0
	0.1	0.205115
	0.2	0.727325
	0.3	1.32296
	0.4	1.77472
	0.5	1.94148
	0.6	1.77472
	0.7	1.32296
	0.8	0.727325
	0.9	0.205115
	1	0
	1.2. From this follows: The stress-dependent survival of the population (see publication, equation 4)
	General Stress	Population Survival (%)
	0	100
	0.1	99.3207
	0.2	94.8243
	0.3	84.5339
	0.4	68.8535
	0.5	50
	0.6	31.1465
	0.7	15.4661
	0.8	5.17567
	0.9	0.679251
	1	0
	2. Exemplary data for predicting a combined stress effect with EA, CA and SAM
	TO BE ADAPTED TO OWN DATA
	2.1. TOXICANT STRESS alone
	Example data: The average concentration-response curve over all 23 studies, see publication, figure 3A.
	Hence, the toxicant concentration 'Conc TOX' is given as normalized values from 0 to 1.
	Conc TOX	Survival Observed TOXICANT	Mortality Observed TOXICANT
	0.01	0.99769	0.00230983
	0.1	0.902068	0.0979321
	0.2	0.724778	0.275222
	0.3	0.535674	0.464326
	0.4	0.36965	0.63035
	0.5	0.240637	0.759363
	0.6	0.148989	0.851011
	0.7	0.0883351	0.911665
	0.8	0.0504503	0.94955
	0.9	0.0279002	0.9721
	1	0.0150097	0.98499
	2.2. ENVIRONMENTAL STRESS alone
	Example data: A known temperature stress with a corresponding mortality effect of 10%.
	Temp.	Survival Observed ENV STRESS	Mortality Observed ENV STRESS
	20°C	0.9	0.1
	3. Prediction of a combined stress effect
	3.1. Stress Addition Model (SAM)
	ENVIRONMENTAL STRESS converted into 'General Stress'
	based on the stress capacity distribution of SAM
	(see Density distribution of SAM in 1.1. above)
	General Stress ENV:		0.254116
	General Stress TOX	General Stress ENV	General Stress Total	Survival SAM
	0.0702103	0.254116	0.324326	0.811556
	0.252146	0.254116	0.506262	0.487845
	0.379155	0.254116	0.633271	0.254394
	0.481607	0.254116	0.735723	0.111039
	0.568058	0.254116	0.822174	0.0370892
	0.641695	0.254116	0.89581	0.00768745
	0.704326	0.254116	0.958442	0.000453431
	0.757306	0.254116	1.01142	0
	0.80181	0.254116	1.05593	0
	0.838921	0.254116	1.09304	0
	0.869648	0.254116	1.12376	0
	4. Modelling Results
	1. Blue line : Observed concentration-response curve without environmental stress.
	2. Red line: Predicted concentration-response curves of a combined stress with SAM (toxicant and environmental stress)

## Sheet: Comparison of SAM, EA, CA
	Comparison of model concepts
	- Stress Addition, Concentration Addition & Effect addition -
	1. SAM - Concept of the Stress Addition Model
	1.1. The capacity of a population to tolerate a general stress as a bell-shaped beta-distribution (see publication, equation 2)
	Parameter	(Optimal setting over all 23 studies of the publication).
	Alpha	3.2
	Beta	3.2
	Stress Capacity	Population Density
	0	0
	0.1	0.205115
	0.2	0.727325
	0.3	1.32296
	0.4	1.77472
	0.5	1.94148
	0.6	1.77472
	0.7	1.32296
	0.8	0.727325
	0.9	0.205115
	1	0
	1.2. From this follows: The stress-dependent survival of the population (see publication, equation 4)
	General Stress	Population Survival (%)
	0	100
	0.1	99.3207
	0.2	94.8243
	0.3	84.5339
	0.4	68.8535
	0.5	50
	0.6	31.1465
	0.7	15.4661
	0.8	5.17567
	0.9	0.679251
	1	0
	2. Exemplary data for predicting a combined stress effect with EA, CA and SAM
	TO BE ADAPTED TO OWN DATA
	2.1. TOXICANT STRESS alone
	Example data: The average concentration-response curve over all 23 studies, see publication, figure 3A.
	Hence, the toxicant concentration 'Conc TOX' is given as normalized values from 0 to 1.
	Conc TOX	Survival Observed TOXICANT	Mortality Observed TOXICANT		Parameter for the Log-logistic function
	0.01	0.99769	0.00230983		(Used for the Concentration Addition CA, see calculation 3.2. below)
	0.1	0.902068	0.0979321		B	1.65
	0.2	0.724778	0.275222		D	1
	0.3	0.535674	0.464326		E	2.62
	0.4	0.36965	0.63035		F	22.61
	0.5	0.240637	0.759363
	0.6	0.148989	0.851011
	0.7	0.0883351	0.911665
	0.8	0.0504503	0.94955
	0.9	0.0279002	0.9721
	1	0.0150097	0.98499
	2.2. ENVIRONMENTAL STRESS alone
	Example data: A known temperature stress with a corresponding mortality effect of 10%.
	Temp.	Survival Observed ENV STRESS	Mortality Observed ENV STRESS
	20°C	0.9	0.1
	3. Prediction of a combined stress effect
	3.1. Stress Addition Model (SAM)
	ENVIRONMENTAL STRESS converted into 'General Stress'
	based on the stress capacity distribution of SAM
	(see Density distribution of SAM in 1.1. above)
	General Stress ENV:		0.254116
	General Stress TOX	General Stress ENV	General Stress Total	Survival SAM
	0.0702103	0.254116	0.324326	0.811556
	0.252146	0.254116	0.506262	0.487845
	0.379155	0.254116	0.633271	0.254394
	0.481607	0.254116	0.735723	0.111039
	0.568058	0.254116	0.822174	0.0370892
	0.641695	0.254116	0.89581	0.00768745
	0.704326	0.254116	0.958442	0.000453431
	0.757306	0.254116	1.01142	0
	0.80181	0.254116	1.05593	0
	0.838921	0.254116	1.09304	0
	0.869648	0.254116	1.12376	0
	3.2. Effect Addition (EA)					3.3. Concentration Addtition (CA)
						ENVIRONMENTAL STRESS converted into 'Conc ENV'
						based on the concentration-response relationship
						of the toxicant (see Log-logistic function in 2.1. above).
	Survival = 1-( (ETOX+EENV) - (ETOX x EENV))					Conc ENV':		0.101347
	Conc TOX	Survival Observed TOXICANT	Mortality Observed ENV STRESS	Survival EA		Conc TOX	Conc' ENV	Conc' Total	Survival CA
	0.01	0.00230983	0.1	0.897921		0.01	0.101347	0.111347	0.884255
	0.1	0.0979321	0.1	0.811861		0.1	0.101347	0.201347	0.722203
	0.2	0.275222	0.1	0.6523		0.2	0.101347	0.301347	0.533233
	0.3	0.464326	0.1	0.482106		0.3	0.101347	0.401347	0.367654
	0.4	0.63035	0.1	0.332685		0.4	0.101347	0.501347	0.239164
	0.5	0.759363	0.1	0.216574		0.5	0.101347	0.601347	0.147985
	0.6	0.851011	0.1	0.13409		0.6	0.101347	0.701347	0.0876919
	0.7	0.911665	0.1	0.0795016		0.7	0.101347	0.801347	0.0500596
	0.8	0.94955	0.1	0.0454053		0.8	0.101347	0.901347	0.0276731
	0.9	0.9721	0.1	0.0251102		0.9	0.101347	1.00135	0.0148824
	1	0.98499	0.1	0.0135088		1	0.101347	1.10135	0.00781858
	4. Modelling Results
	1. Blue line : Observed concentration-response curve without environmental stress
	2. Violet, Green and red line: Predicted concentration-response curves of a combined stress (toxicant and environmental stress)
